# Supplementary material for: Clinical Features, Gene Alterations, and Outcomes in Prefibrotic and Overt Primary and Secondary Myelofibrotic Patients
Source: Cancers (Basel). 2022 Sep 16;14(18):4485. doi: 10.3390/cancers14184485 (PMC9496754; doi:10.3390/cancers14184485)
Supplement: Supplementary file 1 [file cancers-14-04485-s001.zip]

Archive with 1 entries (1 files):
- cancers-1879733-supplementary.pdf
